# Supplementary material for: The Impact of Beehive Proximity, Human Activity and Agricultural Intensity on Diptera Diversity in a Mediterranean Mosaic of Agroecosystems, with a Focus on Pest Species
Source: Animals (Basel). 2023 Mar 10;13(6):1024. doi: 10.3390/ani13061024 (PMC10044344; doi:10.3390/ani13061024)
Supplement: Supplementary file 1 [file animals-13-01024-s001.zip › Table S1.xlsx]

## Sheet: Eco variable 7.02.
GPS - X COORDINATE	45329561	45219251	45221881	45218472	45265105	45264489	45207075	45317972	45336675	45282972	45403004	45456608	45406124	4541142	45397463	45356521
GPS - Y COORDINATE	13728451	13660059	13603691	13751408	13658854	13665996	13604506	13808071	13546695	13740438	13842048	13792407	1365858	13543174	13612064	13836702
LOCATION LABEL	L1	L2	L3	L4	L5	L6	L7	L8	L9	L10	L11	L12	L13	L14	L15	L16
Altitude (MSL) (m)	258	101	44	220	132	140	29	132	1	287	360	416	189	22	102	13
Distance from the sea (km)	10	5	1	15	6	7	0.5	18	16	10	25	25	12	2	7	20
Agriculture intensity (1-3)	2	1	3	1	2	3	1	1	3	1	1	1	2	3	1	1
Anthropic disturbance (1-3)	1	2	3	1	1	3	3	1	3	2	1	1	2	3	2	1
Bee colonies number	70	40	8	30	80	30	50	90	15	45	50	30	30	30	40	40
Numbers of hornets	54	23	21	3	18	52	22	109	83	66	45	163	46	21	34	47
Type of habitat (according to Braun-Blanquet scale)	S	S	H	S	S	S	T	S	S	S	T	T	H	H	S	T
Dominant tree species	Robinia pseudacacia	Robinia pseudacacia, Quercus pubescens		Robinia pseudacacia, Carpinus betulus, Quercus pubescens	Robinia pseudoacacia	Robinia pseudoacacia, Aesculus hippocastanum	Olea europaea, Quercus pubescen	Carpinus betulus, Quercus pubescens,Robinia pseudacacia, shrubs	Quercus pubescens, Carpinus betulus	Robinia pseudacacia, Quercus pubescens	Tilia sp., Castanea sativa, Carpinus betulus	Carpinus betulus, Juniperus oxycedrus			Robinia pseudoacacia	Robinia pseudoacacia, Carpinus betulus, Castanea sativa, Pinus nigra, Populus sp.
LEGEND
Agriculture intensity (1-3)	Low	Medium	High
	1	2	3
Anthropic disturbance (1-3)	Low	Medium	High
	1	2	3
Type of habitat (according to Braun-Blanquet scale)	Herbaceous	Shrubs	Trees
	H	S	T
Table 1. Braun-Blanquet Density Scores			(herbaceous: 0–1 m, shrubs: 1–3 m and trees: >3m)
Score	Cover
0	Taxa absent from quadrat
0.1	Taxa represented by a solitary shoot, <5% cover
0.5	Taxa represented by a few (<5) shoots, >5% cover
1	Taxa represented by many (>5) shoots, <5% cover
2	Taxa represented by many (>5) shoots, 5 - 25% cover
3	Taxa represented by many (>5) shoots, 25 - 50% cover
4	Taxa represented by many (>5) shoots, 50 - 75% cover
5	Taxa represented by many (>5) shoots, 75 - 100% cover
