# Supplementary material for: The Impact of Beehive Proximity, Human Activity and Agricultural Intensity on Diptera Diversity in a Mediterranean Mosaic of Agroecosystems, with a Focus on Pest Species
Source: Animals (Basel). 2023 Mar 10;13(6):1024. doi: 10.3390/ani13061024 (PMC10044344; doi:10.3390/ani13061024)
Supplement: Supplementary file 1 [file animals-13-01024-s001.zip › Table S2.xlsx]

## Sheet: Data Diptera 13.12.2022. 
LOCATION		L1	L2	L3	L4	L5	L6	L7	L8	L9	L10	L11	L12	L13	L14	L15	L16
FAMILY	SPECIES
Drosophilidae	Drosophila suzukii	1364	18	620	191	4125	2282	1850	1612	1376	412	738	256	298	292	452	155
	Chymomyza amoena	1	2				2		17	2						6
	Amiota sp.	38		3	2	1	8	9	17	10	152	124	2	1		8	20
Muscidae	Muscina spp.	858	66	100	17	37	320	300	212	22	84	226	134	48	196	160	52
	Phaonia pallida	327	70	96	359	168	60	264	204	72	732	900	95	50		130	55
	Azelia cilipes								1
	Atherigona varia	8		20		2	16	25	1	2				10	23		1
	Hydrotaea ignava							1	1
	Achanthiptera rohrelliformis	1	1	1		2										1
	Neomyia cornicina		1
Hymenoptera (Vespidae)	Vespa crabro	83	21	34	46	45	47	163	109	66	52	18	22	23	54	21	3
	Vespula germanica	105	151	49	89	67	171	22	84	51	198	36	74	37	263	210	44
	Vespula vulgaris	11		5	21	35	54	18	35	2	33	14	14	7	31	26	3
	Polistes dominulus				3						1			4	1
Heleomyzidae	Suillia spp.	80	60	17	35	52	49		208	138	176	702	55	32	8	62	17
	Silba adipata							15
	Pegomya sp.			1			1			1	3	20	4	2	3		8
	Anthomyia monilis									3			1
Fanniidae	Fannia incl. canicularis	324	36	16	17	8	56	48	192	50	104	111	70	23	58	80	16
	Fannia armata							1
	Fannia pallitibia	1
	Piezura graminicola	1												3			7
	Fannia scalaris						1
	Fannia monilis								1
	Fannia sociella			1
Sarcophagidae	Sarcophaga spp.	60	32	78	27	34	56	80	110	28	47	20	32	263	56	36	100
	Thyrsonema incissilobata	1	1	1		1		2	1	1			2	3	2		1
	Helicophagella (s. str.) agnata							1
	Helicophagella (Parabellieria) melanura														1
	Heteronychia (s. str.) depressifrons							5						4	1		3
	Heteronychia (s. str.) haemorrhoa					1		2						1		1	2
	Heteronychia (s. str.) pandellei													1
	Heteronychia (s. str.) rohdendorfi	1						1
	Heteronychia (Pandelleola) filia													2	1
	Karovia hirticrus		1	1			1	1		1				1			1
	Phytosarcophaga destructor														6
	Bellieriomima subulata							2									1
	Bercaea africa			3			4	4						4	1
	Liopygia (Jantia) crassipalpis									1
	Liopygia (Thomsonea) argyrostoma	1					1	1						1
	Liosarcophaga (Curranea) tibialis	1		1			1			1			1	1			1
	Liosarcophaga (s. str.) emdeni									1	1			4			1
	Liosarcophaga (s. str.) teretirostris															1
	Parasarcophaga (s. str.) albiceps			1				1					1	1		1
	Rosellea aratrix					2				1	1		2	2		4
	Sarcophaga adriatica		1
	Sarcophaga baranoffi			1			1				1		1	1
	Sarcophaga disputata					1	1
	Sarcophaga lehmanni																1
	Sarcophaga vulgaris													1
Ulidiidae	Ulidia apicalis	126	2	26	10	10	59	50	28	5	14		2	46	70	4	12
	Callopistromyia annulipes	26	2	3	71	4	1	1	17	3	50	8		10		49	6
	Physiphora alceae	43	24	2	2		6	6			3
	Herina lacustris	58
	Cephalia rufipes				1
Periscelididae	Periscelis sp.	10	4	2			5	4	1	16	9	6		1	3	7	15
	Periscelis (M.) piricercus									1	1					1
	Periscelis (P.) fugax										1	1
	Periscelis (M.) annulata									41
	Peplomyza litura					1
	Minettia lupulina						1
Scathophagidae	Scathophaga spp.	8		1	2				2			32	1		1	1
	Scathophaga stercoraria		1	1						1					1
Platystomatidae	Platystoma sp.	4	1		14	4	1	20	6	5	2	1		10		2	2
Aulacigastridae	Aulacigaster sp.	5	1	2	1	2		8	1	1		1	3		7	2
	Aulacigaster falcata	2
	Aulacigaster leucopeza		6
	Madiza glabra	1
	Desmometopa sordida			12
	Desmometopa microps							1			1		2
	Desmometopa discipalpis		1
	Neophylomyza acyglossa	5
	Phyllomyza sp. cf. donisthorpei	1
Odiniidae	Odinia sp.	9		3	1			1	1	4	1				3	1	1
Tephritidae	Bactrocera oleae	3		1			5	1		2					14	1
	Ceratitis capitata							1
Sciomyzidae	Euthycera sp.	2	1	3	3				6	6	8	9	1	1		1	1
Limoniidae	Limoniidae sp.		2				1		25	2
Dryomyzidae	Dryomyza sp.											7
	Meromyza sp.
	Elachiptera bimaculata														1
Pallopteridae	Toxoneura muliebris				1											2
Hybotidae	Platypalpus longiseta	3					1	1							1
	Drapetis sp.			1
Piophilidae	Stearibia nigriceps							1
	Protopiophila latipes		1	1	1		1
Bibionidae	Dilophus bispinosus	1	1
	Dilophus sp.						4
Rhiniidae	Stomorhina lunata	1					1
Syrphidae	Ferdinandea aurea			1							2
	Ferdinandea cuprea								1		4	1					1
Trichoceridae	Trichocera sp.				1
Psilidae	Chamaepsila sp.								1
TOTAL SPECIES NUMBER PER LOCATION		37	27	34	23	21	32	35	28	32	27	20	22	33	26	27	28
